# Supplementary material for: Mechanical Force-Induced Blue-Shifted and Enhanced Emission for AIEgens
Source: Biosensors (Basel). 2022 Nov 21;12(11):1055. doi: 10.3390/bios12111055 (PMC9688405; doi:10.3390/bios12111055)
Supplement: Supplementary file 1 [file biosensors-12-01055-s001.zip]

Archive with 1 entries (1 files):
- biosensors-1970552-supplementary.pdf
